# Supplementary material for: Integrating Genetic and Single‐Cell Genomic Data to Reveal Brain Cell‐Specific Regulation of Attention‐Deficit/Hyperactivity Disorder Risk in the Prefrontal Cortex
Source: Brain Behav. 2025 Jul 7;15(7):e70664. doi: 10.1002/brb3.70664 (PMC12230629; doi:10.1002/brb3.70664)
Supplement: Supplementary file 2 — Supplementary Tables: brb370664‐sup‐0002‐Tables.xlsx [file BRB3-15-e70664-s002.xlsx]

## Sheet: Supplementary Table 1
Supplementary Table 1. Characteristics of included GWAS datasets
Traits	Consortium/First author	Sample size or cases/controls	Populationa	Years	Pubmed ID
Single-cell eQTLs	Fujita M	424	European	2024	38514782
Prefrontal cortex tissue eQTLs	PsychENCODE Consortium	1387	European	2018	30545857
Brain cell-type proportions	Yap CX	873	European	2024	38781333
ADHD GWAS	Psychiatric Genomics Consortium	38,691 cases and 186,843 controls	European	2023	36702997
Childhood ADHD GWAS	iPSYCH	14,878 cases and 38,303 controls	European	2023	35927488
Late-diagnosed ADHD GWAS		6,961 cases and 38,303 controls
Persistent ADHD GWAS		1,473 cases and 38,303 controls
aPopulation structure was adjusted in these datasets, and specific methods are described in the table below.
Traits	Population structure adjustment methods
Single-cell eQTLs	Population structure was adjusted by calculating genotype principal components (PCs), with the top three genotype PCs included as covariates to account for residual population structure in individuals of European ancestry. Additionally, the top 30 expression PCs (derived from RNA expression data within each cell type), along with covariates including age, sex, postmortem interval, study origin (R…
Prefrontal cortex tissue eQTLs	Population structure was adjusted by incorporating the top three genotype PCs as covariates to control for genetic ancestry-related variation, along with 50 Probabilistic Estimation of Expression Residuals (PEER) factors, gender, and respective study/genotyping platform.
Brain cell-type proportions	Population structure was adjusted by first inferring ancestry through projection onto the first two PCs of 1000G reference data. For the European subset, a genetic relatedness matrix (GRM) was constructed, and unrelated participants with LD-pruned SNPs were used to calculate genotyping PCs. These PCs, capturing population stratification, were incorporated as covariates in GWAS to control for ance…
ADHD GWAS (Psychiatric Genomics Consortium)	Population structure was addressed through multiple strategies: iPSYCH1/2 cohorts included the first 10 PCs as covariates; deCODE samples incorporated sex, birth year, county of origin as covariates and applied an LD score regression to correct for stratification/cryptic relatedness; PGC cohorts used high quality, LD-pruned markers (MAF > 0.05, HWE P > 1 × 10-4 and SNP call rate > 0.98) to evalua…
ADHD GWAS (iPSYCH)	Population stratification was evaluated using merged iPSYCH1 and iPSYCH2 data and high-quality markers (MAF > 0.05, HWE P > 1 × 10−9, SNP call rate > 0.99, INFO > 0.9) pruned for LD (r2 < 0.1), excluding long-range LD variants. PLINK v1.9 estimated genetic relatedness, removing one individual from each first- or second-degree related pair (preferentially keeping cases). EIGENSOFT 6.1.3 was used f…

## Sheet: Supplementary Table 2
Supplementary Table 2. Summary of genes used for MR analysis in each cell type
Cell type	Abbreviated cell type	Number of genes used for MR analysis
Astrocyte	Ast	2212
Excitatory neurons	Exc	5261
Inhibitory neurons	Inh	2853
Microglia	Mic	681
Oligodendrocytes	Oli	2104
Oligodendrocyte progenitor cells	OPC	888

## Sheet: Supplementary Table 3
Supplementary Table 3. Results of single-cell eQTL MR analysis for causal effects of genes on ADHD (significant association)
Exposure	Outcome	Method	nSNP	beta	SE	P value	Cell type
GMPPB	ADHD	Wald ratio	1	0.133564	0.028169	2.12e-06	Ast
HYI	ADHD	Wald ratio	1	0.135073	0.0304878	9.41e-06	Ast
LMO3	ADHD	MR Egger	3	0.502256	0.254149	0.298224	Ast
LMO3	ADHD	Weighted median	3	0.17204	0.0505799	0.000670524	Ast		VIM in astrocytes were associated with increased risk of ADHD (beta = 0.167, se = 0.0388, P = 1.63 × 10−5)
LMO3	ADHD	Inverse variance weighted (fixed effects)	3	0.164819	0.0353052	3.04e-06	Ast
SNORC	ADHD	MR Egger	6	-0.0327014	0.0344227	0.395909	Ast
SNORC	ADHD	Weighted median	6	-0.0482085	0.0109562	1.08e-05	Ast
SNORC	ADHD	Inverse variance weighted (fixed effects)	6	-0.0556727	0.00882395	2.8e-10	Ast
VIM	ADHD	Wald ratio	1	0.167216	0.0388	1.63e-05	Ast
CARF	ADHD	Inverse variance weighted (fixed effects)	2	0.171685	0.0332562	2.44e-07	Exc
CCDC171	ADHD	MR Egger	3	-0.293073	0.117718	0.243153	Exc
CCDC171	ADHD	Weighted median	3	-0.0978544	0.0216285	6.06e-06	Exc
CCDC171	ADHD	Inverse variance weighted (fixed effects)	3	-0.0947294	0.0186217	3.64e-07	Exc
FAM222B	ADHD	MR Egger	3	-0.119166	0.095129	0.428889	Exc
FAM222B	ADHD	Weighted median	3	-0.192623	0.0420204	4.56e-06	Exc
FAM222B	ADHD	Inverse variance weighted (fixed effects)	3	-0.195039	0.036403	8.43e-08	Exc
GMPPB	ADHD	Wald ratio	1	0.220858	0.046332	1.87e-06	Exc
HTR3B	ADHD	MR Egger	4	0.0499874	0.0464341	0.394304	Exc
HTR3B	ADHD	Weighted median	4	0.097126	0.0243524	6.65e-05	Exc
HTR3B	ADHD	Inverse variance weighted (fixed effects)	4	0.0993655	0.0189062	1.47e-07	Exc
ICA1L	ADHD	MR Egger	6	0.107555	0.0300966	0.0232989	Exc
ICA1L	ADHD	Weighted median	6	0.0836821	0.0176667	2.17e-06	Exc
ICA1L	ADHD	Inverse variance weighted (fixed effects)	6	0.0796724	0.0152821	1.85e-07	Exc
KIAA1614	ADHD	MR Egger	3	0.192166	0.158698	0.439459	Exc
KIAA1614	ADHD	Weighted median	3	0.104922	0.0331468	0.00154891	Exc
KIAA1614	ADHD	Inverse variance weighted (fixed effects)	3	0.112638	0.0240847	2.91e-06	Exc
MAU2	ADHD	Wald ratio	1	-0.257912	0.0567251	5.45e-06	Exc
MED30	ADHD	MR Egger	4	-0.0405394	0.0330151	0.344382	Exc
MED30	ADHD	Weighted median	4	-0.0652359	0.0180378	0.000298484	Exc
MED30	ADHD	Inverse variance weighted (fixed effects)	4	-0.0769437	0.0161764	1.97e-06	Exc
PEAK1	ADHD	MR Egger	5	0.170949	0.0632386	0.0735836	Exc
PEAK1	ADHD	Weighted median	5	0.116159	0.0211043	3.71e-08	Exc
PEAK1	ADHD	Inverse variance weighted (fixed effects)	5	0.116044	0.0177641	6.47e-11	Exc
PNPLA2	ADHD	Inverse variance weighted (fixed effects)	2	-0.103501	0.0221947	3.11e-06	Exc
SEC61B	ADHD	Wald ratio	1	-0.172664	0.0381295	5.94e-06	Exc
SLC9B1	ADHD	Inverse variance weighted (fixed effects)	2	0.110624	0.0234639	2.42e-06	Exc
SNRK	ADHD	Wald ratio	1	0.225721	0.0446254	4.23e-07	Exc
SZT2		Wald ratio	1	0.262119	0.0494949	1.18e-07	Exc
TRAF3	ADHD	Inverse variance weighted (fixed effects)	2	0.153325	0.0325211	2.42e-06	Exc
WDR12	ADHD	Wald ratio	1	0.242326	0.0531835	5.2e-06	Exc
XKR6	ADHD	MR Egger	18	0.0360692	0.0643709	0.583013	Exc
XKR6	ADHD	Weighted median	18	0.0932344	0.0211329	1.03e-05	Exc
XKR6	ADHD	Inverse variance weighted (fixed effects)	18	0.0827639	0.0145048	1.16e-08	Exc
YJEFN3	ADHD	Inverse variance weighted (fixed effects)	2	-0.18805	0.0412653	5.19e-06	Exc
CARF	ADHD	Wald ratio	1	0.162132	0.0342233	2.16e-06	Inh
CCDC32	ADHD	MR Egger	6	-0.0106003	0.0248099	0.691184	Inh
CCDC32	ADHD	Weighted median	6	-0.0310084	0.00999545	0.00192057	Inh
CCDC32	ADHD	Inverse variance weighted (fixed effects)	6	-0.0393563	0.00816485	1.43e-06	Inh
DLGAP2	ADHD	MR Egger	3	0.19465	0.13906	0.394915	Inh
DLGAP2	ADHD	Weighted median	3	-0.0975399	0.0305154	0.00139148	Inh
DLGAP2	ADHD	Inverse variance weighted (fixed effects)	3	-0.115977	0.0243761	1.96e-06	Inh
HYI	ADHD	Wald ratio	1	0.119931	0.0272472	1.07e-05	Inh
KIZ	ADHD	Inverse variance weighted (fixed effects)	2	0.141095	0.0286946	8.78e-07	Inh
PACRG	ADHD	Inverse variance weighted (fixed effects)	2	-0.11091	0.0234715	2.3e-06	Inh
SEC61B	ADHD	Wald ratio	1	-0.170215	0.0375887	5.94e-06	Inh
TTC21A	ADHD	Inverse variance weighted (fixed effects)	2	-0.113838	0.02581	1.03e-05	Inh
BIN2	ADHD	Wald ratio	1	-0.173552	0.0427326	4.88e-05	Mic
ARHGEF7	ADHD	MR Egger	5	0.0535876	0.0465651	0.333216	Oli
ARHGEF7	ADHD	Weighted median	5	0.0645994	0.0156314	3.59e-05	Oli
ARHGEF7	ADHD	Inverse variance weighted (fixed effects)	5	0.0700264	0.0132677	1.31e-07	Oli
ASTN2	ADHD	MR Egger	5	0.00368956	0.0598201	0.954699	Oli
ASTN2	ADHD	Weighted median	5	-0.0582913	0.0192779	0.00249666	Oli
ASTN2	ADHD	Inverse variance weighted (fixed effects)	5	-0.0662749	0.0148745	8.37e-06	Oli
CALN1	ADHD	Wald ratio	1	-0.0630949	0.0133598	2.33e-06	Oli
ELOVL1	ADHD	Wald ratio	1	0.257201	0.0590361	1.32e-05	Oli
FOXP1	ADHD	Wald ratio	1	-0.196497	0.0416667	2.41e-06	Oli
MSRA	ADHD	MR Egger	14	-0.00343246	0.0228411	0.883043	Oli
MSRA	ADHD	Weighted median	14	0.028161	0.00952567	0.00311325	Oli
MSRA	ADHD	Inverse variance weighted (fixed effects)	14	0.0320963	0.00664873	1.38e-06	Oli
RBM6	ADHD	Wald ratio	1	-0.188015	0.038843	1.3e-06	Oli
SNORC	ADHD	MR Egger	3	-0.0736113	0.0448452	0.348339	Oli
SNORC	ADHD	Weighted median	3	-0.0470029	0.010976	1.85e-05	Oli
SNORC	ADHD	Inverse variance weighted (fixed effects)	3	-0.0447262	0.0100236	8.12e-06	Oli
TLR4	ADHD	MR Egger	5	-0.00898775	0.0146269	0.582368	Oli
TLR4	ADHD	Weighted median	5	-0.0273102	0.0089186	0.00219743	Oli
TLR4	ADHD	Inverse variance weighted (fixed effects)	5	-0.0335136	0.00758758	1e-05	Oli
DHCR7	ADHD	MR Egger	3	-0.0178907	0.107694	0.895199	OPC
DHCR7	ADHD	Weighted median	3	-0.0378154	0.00967928	9.35e-05	OPC
DHCR7	ADHD	Inverse variance weighted (fixed effects)	3	-0.0373898	0.00893873	2.88e-05	OPC
ICA1L	ADHD	Wald ratio	1	0.14374	0.0303879	2.24e-06	OPC
LSM6	ADHD	Wald ratio	1	0.130195	0.0279202	3.11e-06	OPC
RMI1	ADHD	Wald ratio	1	0.148213	0.0297619	6.36e-07	OPC
RPS26	ADHD	Wald ratio	1	-0.0905654	0.0216092	2.78e-05	OPC

## Sheet: Supplementary Table 4
Supplementary Table 4A. Results of heterogeneity test of single-cell eQTL MR analysis (ADHD)
Exposure	Outcome	Method	Q	Q_df	Q_pval	Cell type
LMO3	ADHD	MR Egger	0.812227	1	0.367463	Ast
LMO3	ADHD	Inverse variance weighted	2.60973	2	0.271209	Ast
SNORC	ADHD	MR Egger	6.73558	4	0.150539	Ast
SNORC	ADHD	Inverse variance weighted	7.57877	5	0.18103	Ast
CARF	ADHD	Inverse variance weighted	0.952812	1	0.329005	Exc
CCDC171	ADHD	MR Egger	0.00461305	1	0.94585	Exc
CCDC171	ADHD	Inverse variance weighted	2.91637	2	0.232658	Exc
FAM222B	ADHD	MR Egger	0.00274982	1	0.958179	Exc
FAM222B	ADHD	Inverse variance weighted	0.748012	2	0.687973	Exc
HTR3B	ADHD	MR Egger	2.0739	2	0.354535	Exc
HTR3B	ADHD	Inverse variance weighted	3.48993	3	0.322071	Exc
ICA1L	ADHD	MR Egger	1.21196	4	0.876126	Exc
ICA1L	ADHD	Inverse variance weighted	2.36845	5	0.796163	Exc
KIAA1614	ADHD	MR Egger	0.0165222	1	0.897723	Exc
KIAA1614	ADHD	Inverse variance weighted	0.27357	2	0.872158	Exc
MED30	ADHD	MR Egger	1.65597	2	0.436929	Exc
MED30	ADHD	Inverse variance weighted	3.25593	3	0.353824	Exc
PEAK1	ADHD	MR Egger	5.15328	3	0.160911	Exc
PEAK1	ADHD	Inverse variance weighted	6.65119	4	0.15551	Exc
PNPLA2	ADHD	Inverse variance weighted	2.66	1	0.102901	Exc
SLC9B1	ADHD	Inverse variance weighted	1.86374	1	0.172194	Exc
TRAF3	ADHD	Inverse variance weighted	0.298803	1	0.584634	Exc
XKR6	ADHD	MR Egger	11.7922	16	0.758156	Exc
XKR6	ADHD	Inverse variance weighted	12.3466	17	0.778713	Exc
YJEFN3	ADHD	Inverse variance weighted	0.701748	1	0.402197	Exc
CCDC32	ADHD	MR Egger	5.53156	4	0.236969	Inh
CCDC32	ADHD	Inverse variance weighted	7.71659	5	0.172562	Inh
DLGAP2	ADHD	MR Egger	0.291877	1	0.58902	Inh
DLGAP2	ADHD	Inverse variance weighted	5.43978	2	0.0658819	Inh
KIZ	ADHD	Inverse variance weighted	1.89404	1	0.168747	Inh
PACRG	ADHD	Inverse variance weighted	1.22006	1	0.269348	Inh
TTC21A	ADHD	Inverse variance weighted	0.0450966	1	0.831827	Inh
ARHGEF7	ADHD	MR Egger	1.04765	3	0.789725	Oli
ARHGEF7	ADHD	Inverse variance weighted	1.18329	4	0.880842	Oli
ASTN2	ADHD	MR Egger	3.49775	3	0.321054	Oli
ASTN2	ADHD	Inverse variance weighted	5.21653	4	0.265792	Oli
MSRA	ADHD	MR Egger	11.3594	12	0.498393	Oli
MSRA	ADHD	Inverse variance weighted	14.0029	13	0.373638	Oli
SNORC	ADHD	MR Egger	0.0919775	1	0.761678	Oli
SNORC	ADHD	Inverse variance weighted	0.528667	2	0.767717	Oli
TLR4	ADHD	MR Egger	3.31594	3	0.345431	Oli
TLR4	ADHD	Inverse variance weighted	7.73915	4	0.101615	Oli
DHCR7	ADHD	MR Egger	0.0292598	1	0.864181	OPC
DHCR7	ADHD	Inverse variance weighted	0.06227	2	0.969345	OPC
Supplementary Table 4B. Results of horizontal pleiotropy test of single-cell eQTL MR analysis (ADHD)
Exposure	Outcome	Egger_intercept	SE	P value	Cell type
LMO3	ADHD	-0.0623996	0.0465421	0.407981	Ast
SNORC	ADHD	-0.0129712	0.0183306	0.518228	Ast
CCDC171	ADHD	0.0751553	0.0440436	0.337464	Exc
FAM222B	ADHD	-0.0144014	0.0166821	0.546627	Exc
HTR3B	ADHD	0.016245	0.0139015	0.363017	Exc
ICA1L	ADHD	-0.0107285	0.00997621	0.342735	Exc
KIAA1614	ADHD	-0.0227713	0.0449139	0.701278	Exc
MED30	ADHD	-0.0143199	0.011321	0.333338	Exc
PEAK1	ADHD	-0.0159417	0.0170715	0.419284	Exc
XKR6	ADHD	0.00932089	0.0125188	0.46734	Exc
CCDC32	ADHD	-0.0177677	0.014135	0.277146	Inh
DLGAP2	ADHD	-0.0745038	0.032837	0.264279	Inh
ARHGEF7	ADHD	0.00698	0.0189522	0.737106	Oli
ASTN2	ADHD	-0.0237343	0.0195479	0.311546	Oli
MSRA	ADHD	0.0186142	0.0114487	0.129931	Oli
SNORC	ADHD	0.0189954	0.028745	0.628247	Oli
TLR4	ADHD	-0.0186417	0.00931877	0.139266	Oli
DHCR7	ADHD	-0.0175228	0.0964451	0.885582	OPC

## Sheet: Supplementary Table 5
Supplementary Table 5A. Results of bulk tissue eQTL MR analysis for causal effects of genes on ADHD (significant association)
Exposure	Outcome	Method	nSNP	beta	SE	P value
AEBP1	ADHD	MR Egger	8	-0.319587	0.113237	0.0302628
AEBP1	ADHD	Weighted median	8	-0.194381	0.0567867	0.000619348
AEBP1	ADHD	Inverse variance weighted (fixed effects)	8	-0.190184	0.0387163	9.00439e-07
CAPZA2	ADHD	Inverse variance weighted (fixed effects)	2	0.61563	0.118091	1.85624e-07
EIF3B	ADHD	MR Egger	6	-0.194923	0.0961354	0.112521
EIF3B	ADHD	Weighted median	6	-0.249669	0.0588254	2.19343e-05
EIF3B	ADHD	Inverse variance weighted (fixed effects)	6	-0.259994	0.0439118	3.20346e-09
ELOVL1	ADHD	Wald ratio	1	1.07312	0.202804	1.21368e-07
HTR3B	ADHD	MR Egger	5	0.0871029	0.0634536	0.263463
HTR3B	ADHD	Weighted median	5	0.157208	0.0528702	0.00294455
HTR3B	ADHD	Inverse variance weighted (fixed effects)	5	0.179878	0.0347421	2.24853e-07
ICA1L	ADHD	Inverse variance weighted (fixed effects)	2	0.404117	0.0777161	1.9938e-07
KIAA1614	ADHD	MR Egger	7	0.160622	0.11112	0.207948
KIAA1614	ADHD	Weighted median	7	0.168594	0.0426555	7.73519e-05
KIAA1614	ADHD	Inverse variance weighted (fixed effects)	7	0.169948	0.0302975	2.03133e-08
KIAA1671	ADHD	MR Egger	5	-0.239233	0.184533	0.285544
KIAA1671	ADHD	Weighted median	5	-0.24969	0.0698089	0.000347874
KIAA1671	ADHD	Inverse variance weighted (fixed effects)	5	-0.254077	0.0554915	4.67959e-06
MAU2	ADHD	MR Egger	3	-0.705778	0.486858	0.384429
MAU2	ADHD	Weighted median	3	-0.699645	0.215193	0.001149
MAU2	ADHD	Inverse variance weighted (fixed effects)	3	-0.688041	0.148462	3.57859e-06
MED8	ADHD	MR Egger	3	-0.535474	0.147482	0.171098
MED8	ADHD	Weighted median	3	-0.271562	0.0676841	6.01563e-05
MED8	ADHD	Inverse variance weighted (fixed effects)	3	-0.277873	0.0566145	9.19355e-07
NPIPA5	ADHD	MR Egger	10	-0.0236496	0.0307386	0.463778
NPIPA5	ADHD	Weighted median	10	-0.0440912	0.0183177	0.0160832
NPIPA5	ADHD	Inverse variance weighted (fixed effects)	10	-0.0650963	0.0139071	2.85779e-06
NT5C2	ADHD	MR Egger	5	-0.233134	0.118898	0.144741
NT5C2	ADHD	Weighted median	5	-0.231873	0.0608167	0.000137485
NT5C2	ADHD	Inverse variance weighted (fixed effects)	5	-0.217523	0.0481371	6.21838e-06
RIT2	ADHD	MR Egger	4	0.204116	0.312107	0.580264
RIT2	ADHD	Weighted median	4	0.338241	0.105792	0.0013875
RIT2	ADHD	Inverse variance weighted (fixed effects)	4	0.380349	0.0818221	3.34381e-06
RMDN3	ADHD	MR Egger	5	0.241047	0.125645	0.150863
RMDN3	ADHD	Weighted median	5	0.285381	0.0729824	9.21912e-05
RMDN3	ADHD	Inverse variance weighted (fixed effects)	5	0.304976	0.0609676	5.66625e-07
RNF123	ADHD	MR Egger	5	0.264432	0.223028	0.321118
RNF123	ADHD	Weighted median	5	0.392694	0.0960972	4.38079e-05
RNF123	ADHD	Inverse variance weighted (fixed effects)	5	0.41086	0.0698902	4.13623e-09
RPS26	ADHD	MR Egger	7	-0.0897894	0.0937971	0.382393
RPS26	ADHD	Weighted median	7	-0.156154	0.0387721	5.63775e-05
RPS26	ADHD	Inverse variance weighted (fixed effects)	7	-0.160529	0.0346989	3.72185e-06
SLC9B1	ADHD	MR Egger	6	0.171512	0.102651	0.170076
SLC9B1	ADHD	Weighted median	6	0.160886	0.0377137	1.99021e-05
SLC9B1	ADHD	Inverse variance weighted (fixed effects)	6	0.164444	0.0293319	2.06674e-08
SNORC	ADHD	MR Egger	12	-0.0676877	0.0269283	0.0307209
SNORC	ADHD	Weighted median	12	-0.0676011	0.0168805	6.21007e-05
SNORC	ADHD	Inverse variance weighted (fixed effects)	12	-0.0765453	0.0139356	3.95645e-08
SNRPC	ADHD	MR Egger	16	-0.205688	0.0745814	0.0154041
SNRPC	ADHD	Weighted median	16	-0.13175	0.0430692	0.00222051
SNRPC	ADHD	Inverse variance weighted (fixed effects)	16	-0.144658	0.0320508	6.38029e-06
STRC	ADHD	MR Egger	6	-0.0809088	0.100855	0.467377
STRC	ADHD	Weighted median	6	-0.202893	0.0545043	0.000197251
STRC	ADHD	Inverse variance weighted (fixed effects)	6	-0.207105	0.0447622	3.71392e-06
SYT4	ADHD	MR Egger	5	0.119172	0.325908	0.73888
SYT4	ADHD	Weighted median	5	0.27314	0.126475	0.0308008
SYT4	ADHD	Inverse variance weighted (fixed effects)	5	0.380935	0.0827967	4.20769e-06
TCF12	ADHD	Wald ratio	1	0.956144	0.192406	6.71547e-07
TSPAN11	ADHD	MR Egger	22	-0.0471512	0.0203751	0.0314109
TSPAN11	ADHD	Weighted median	22	-0.0456008	0.0166173	0.0060664
TSPAN11	ADHD	Inverse variance weighted (fixed effects)	22	-0.0555232	0.0117956	2.51263e-06
WDR6	ADHD	MR Egger	7	0.249794	0.153286	0.164115
WDR6	ADHD	Weighted median	7	0.20969	0.0521792	5.85334e-05
WDR6	ADHD	Inverse variance weighted (fixed effects)	7	0.237625	0.0421834	1.76943e-08
Supplementary Table 5B. Results of heterogeneity test of bulk tissue eQTL MR analysis
Exposure	Outcome	Method	Q	Q_df	Q_pval
AEBP1	ADHD	Inverse variance weighted	5.06826	7	0.651633
AEBP1	ADHD	MR Egger	3.58948	6	0.73203
CAPZA2	ADHD	Inverse variance weighted	0.667807	1	0.413817
EIF3B	ADHD	Inverse variance weighted	0.983954	5	0.96385
EIF3B	ADHD	MR Egger	0.405028	4	0.982063
HTR3B	ADHD	Inverse variance weighted	9.20692	4	0.0561305
HTR3B	ADHD	MR Egger	4.15149	3	0.245564
ICA1L	ADHD	Inverse variance weighted	0.199382	1	0.65522
KIAA1614	ADHD	Inverse variance weighted	5.1105	6	0.529721
KIAA1614	ADHD	MR Egger	5.10272	5	0.403473
KIAA1671	ADHD	Inverse variance weighted	2.05015	4	0.726536
KIAA1671	ADHD	MR Egger	2.04303	3	0.563523
MAU2	ADHD	Inverse variance weighted	0.362558	2	0.834203
MAU2	ADHD	MR Egger	0.361095	1	0.547899
MED8	ADHD	Inverse variance weighted	3.59933	2	0.165355
MED8	ADHD	MR Egger	0.0212276	1	0.884161
NPIPA5	ADHD	Inverse variance weighted	11.5543	9	0.239618
NPIPA5	ADHD	MR Egger	8.92554	8	0.348617
NT5C2	ADHD	Inverse variance weighted	0.450369	4	0.978149
NT5C2	ADHD	MR Egger	0.429751	3	0.93403
RIT2	ADHD	Inverse variance weighted	4.13003	3	0.247761
RIT2	ADHD	MR Egger	3.49651	2	0.174077
RMDN3	ADHD	Inverse variance weighted	0.825572	4	0.934987
RMDN3	ADHD	MR Egger	0.486968	3	0.921745
RNF123	ADHD	Inverse variance weighted	0.81314	4	0.936678
RNF123	ADHD	MR Egger	0.335148	3	0.953288
RPS26	ADHD	Inverse variance weighted	3.0773	6	0.799085
RPS26	ADHD	MR Egger	2.41834	5	0.78874
SLC9B1	ADHD	Inverse variance weighted	7.16191	5	0.208875
SLC9B1	ADHD	MR Egger	7.15198	4	0.128071
SNORC	ADHD	Inverse variance weighted	13.4677	11	0.263856
SNORC	ADHD	MR Egger	13.2456	10	0.210261
SNRPC	ADHD	Inverse variance weighted	18.7109	15	0.227134
SNRPC	ADHD	MR Egger	17.6135	14	0.224957
STRC	ADHD	Inverse variance weighted	3.57646	5	0.611851
STRC	ADHD	MR Egger	1.62677	4	0.803973
SYT4	ADHD	Inverse variance weighted	6.24861	4	0.181335
SYT4	ADHD	MR Egger	5.03453	3	0.169286
TSPAN11	ADHD	Inverse variance weighted	11.8948	21	0.942416
TSPAN11	ADHD	MR Egger	11.6408	20	0.927884
WDR6	ADHD	Inverse variance weighted	11.596	6	0.0716124
WDR6	ADHD	MR Egger	11.5783	5	0.0410457
Supplementary Table 5C. Results of horizontal pleiotropy test of bulk tissue eQTL MR analysis
Exposure	Outcome	Egger_intercept	SE	P value
AEBP1	ADHD	0.0194767	0.016016	0.269631
EIF3B	ADHD	-0.0086151	0.011323	0.489117
HTR3B	ADHD	0.0230859	0.012078	0.151926
KIAA1614	ADHD	0.00142643	0.016339	0.933821
KIAA1671	ADHD	-0.00152477	0.018079	0.938098
MAU2	ADHD	0.000952789	0.024907	0.975659
MED8	ADHD	0.0302652	0.016	0.309594
NPIPA5	ADHD	-0.0130858	0.008525	0.163336
NT5C2	ADHD	0.00206752	0.014399	0.894927
RIT2	ADHD	0.0133766	0.022221	0.608345
RMDN3	ADHD	0.0072201	0.012408	0.601478
RNF123	ADHD	0.0127531	0.018446	0.539031
RPS26	ADHD	-0.0144091	0.01775	0.453824
SLC9B1	ADHD	-0.00114537	0.015371	0.94418
SNORC	ADHD	-0.00305541	0.007462	0.690815
SNRPC	ADHD	0.00831575	0.008904	0.366148
STRC	ADHD	-0.0171686	0.012296	0.235123
SYT4	ADHD	0.019482	0.022905	0.457512
TSPAN11	ADHD	-0.0021915	0.004349	0.619821
WDR6	ADHD	-0.0016149	0.018472	0.933729

## Sheet: Supplementary Table 6
Supplementary Table 6A. Results of single-cell eQTL MR analysis for causal effects of genes on Childhood ADHD
Exposure	Outcome	Method	nSNP	beta	SE	P value	Cell type
SNORC	Childhood ADHD	MR Egger	3	-0.112782	0.05377	0.283223	Ast
SNORC	Childhood ADHD	Weighted median	3	-0.0455678	0.0165136	0.00579062	Ast
SNORC	Childhood ADHD	Inverse variance weighted (fixed effects)	3	-0.0439358	0.0159498	0.00587581	Ast
VIM	Childhood ADHD	Wald ratio	1	0.19064	0.05828	0.00107128	Ast
CARF	Childhood ADHD	Inverse variance weighted (fixed effects)	2	0.200854	0.0502832	6.48403e-05	Exc
CCDC171	Childhood ADHD	Inverse variance weighted (fixed effects)	2	-0.134483	0.0305948	1.10461e-05	Exc
FAM222B	Childhood ADHD	Inverse variance weighted (fixed effects)	2	-0.235728	0.0606477	0.000101555	Exc
GMPPB	Childhood ADHD	Wald ratio	1	0.187992	0.0693436	0.00670757	Exc
HTR3B	Childhood ADHD	MR Egger	4	0.0911099	0.0707149	0.326537	Exc
HTR3B	Childhood ADHD	Weighted median	4	0.0968009	0.0355626	0.00648912	Exc
HTR3B	Childhood ADHD	Inverse variance weighted (fixed effects)	4	0.0817548	0.0292476	0.00518575	Exc
ICA1L	Childhood ADHD	Inverse variance weighted (fixed effects)	2	0.0986856	0.0284911	0.00053273	Exc
KIAA1614	Childhood ADHD	Inverse variance weighted (fixed effects)	2	0.0714277	0.0376553	0.0578433	Exc
MAU2	Childhood ADHD	Wald ratio	1	-0.233158	0.0866667	0.00713914	Exc
MED30	Childhood ADHD	MR Egger	4	-0.0428795	0.0506932	0.486694	Exc
MED30	Childhood ADHD	Weighted median	4	-0.054292	0.0270161	0.0444718	Exc
MED30	Childhood ADHD	Inverse variance weighted (fixed effects)	4	-0.0590219	0.0247623	0.0171471	Exc
PEAK1	Childhood ADHD	MR Egger	3	0.137702	0.0826356	0.344091	Exc
PEAK1	Childhood ADHD	Weighted median	3	0.130115	0.0335732	0.000106376	Exc
PEAK1	Childhood ADHD	Inverse variance weighted (fixed effects)	3	0.128239	0.0295196	1.39795e-05	Exc
SEC61B	Childhood ADHD	Wald ratio	1	-0.107146	0.0601679	0.0749469	Exc
SLC9B1	Childhood ADHD	Inverse variance weighted (fixed effects)	2	0.162815	0.0329417	7.71164e-07	Exc
TRAF3	Childhood ADHD	Wald ratio	1	0.159149	0.0584802	0.00650034	Exc
XKR6	Childhood ADHD	MR Egger	14	0.052963	0.100388	0.607405	Exc
XKR6	Childhood ADHD	Weighted median	14	0.0953116	0.0355752	0.00738078	Exc
XKR6	Childhood ADHD	Inverse variance weighted (fixed effects)	14	0.0697488	0.0241631	0.00389451	Exc
YJEFN3	Childhood ADHD	Inverse variance weighted (fixed effects)	2	-0.192358	0.0618499	0.00187036	Exc
CARF	Childhood ADHD	Wald ratio	1	0.150291	0.0512621	0.00336984	Inh
CCDC32	Childhood ADHD	MR Egger	4	-0.0106721	0.0349477	0.788932	Inh
CCDC32	Childhood ADHD	Weighted median	4	-0.02102	0.0133561	0.11553	Inh
CCDC32	Childhood ADHD	Inverse variance weighted (fixed effects)	4	-0.0246684	0.0123653	0.0460468	Inh
DLGAP2	Childhood ADHD	Inverse variance weighted (fixed effects)	2	-0.218465	0.0545997	6.30203e-05	Inh
HYI	Childhood ADHD	Wald ratio	1	0.101882	0.041236	0.0134846	Inh
KIZ	Childhood ADHD	Inverse variance weighted (multiplicative random effects)	2	0.224617	0.0989032	0.0231422	Inh
PACRG	Childhood ADHD	Inverse variance weighted (multiplicative random effects)	2	-0.0976773	0.0819424	0.233252	Inh
SEC61B	Childhood ADHD	Wald ratio	1	-0.105626	0.0593144	0.0749469	Inh
TTC21A	Childhood ADHD	Inverse variance weighted (fixed effects)	2	-0.102047	0.039087	0.0090339	Inh
BIN2	Childhood ADHD	Wald ratio	1	-0.222645	0.065814	0.000717115	Mic
ARHGEF7	Childhood ADHD	MR Egger	5	0.00947675	0.0714959	0.902941	Oli
ARHGEF7	Childhood ADHD	Weighted median	5	0.103295	0.0240481	1.74406e-05	Oli
ARHGEF7	Childhood ADHD	Inverse variance weighted (fixed effects)	5	0.103389	0.0203337	3.68375e-07	Oli
ASTN2	Childhood ADHD	MR Egger	3	0.16029	0.132554	0.439883	Oli
ASTN2	Childhood ADHD	Weighted median	3	-0.072353	0.0348511	0.0378884	Oli
ASTN2	Childhood ADHD	Inverse variance weighted (fixed effects)	3	-0.0985067	0.0287605	0.000614645	Oli
CALN1	Childhood ADHD	Wald ratio	1	-0.0705556	0.020119	0.000453354	Oli
ELOVL1	Childhood ADHD	Wald ratio	1	0.336747	0.0883735	0.000138687	Oli
FOXP1	Childhood ADHD	Wald ratio	1	-0.235877	0.0637719	0.000216654	Oli
MSRA	Childhood ADHD	MR Egger	7	0.00504697	0.0402311	0.905056	Oli
MSRA	Childhood ADHD	Weighted median	7	0.0411214	0.0160754	0.0105267	Oli
MSRA	Childhood ADHD	Inverse variance weighted (fixed effects)	7	0.0468157	0.0126136	0.000206022	Oli
RBM6	Childhood ADHD	Wald ratio	1	-0.194587	0.0586364	0.000904912	Oli
SNORC	Childhood ADHD	Inverse variance weighted (fixed effects)	2	-0.0446901	0.0170672	0.00883224	Oli
TLR4	Childhood ADHD	MR Egger	5	-0.0330441	0.0253624	0.283604	Oli
TLR4	Childhood ADHD	Weighted median	5	-0.0448726	0.0130612	0.000591336	Oli
TLR4	Childhood ADHD	Inverse variance weighted (fixed effects)	5	-0.0513548	0.0115971	9.50009e-06	Oli
DHCR7	Childhood ADHD	MR Egger	3	-0.0954632	0.16499	0.66607	OPC
DHCR7	Childhood ADHD	Weighted median	3	-0.0287868	0.0144669	0.0466079	OPC
DHCR7	Childhood ADHD	Inverse variance weighted (fixed effects)	3	-0.0280012	0.0137575	0.0418167	OPC
ICA1L	Childhood ADHD	Wald ratio	1	0.13681	0.0456034	0.0026998	OPC
LSM6	Childhood ADHD	Wald ratio	1	0.0982336	0.0422792	0.020155	OPC
RMI1	Childhood ADHD	Wald ratio	1	0.173155	0.045506	0.000141746	OPC
Supplementary Table 6B. Results of heterogeneity test of single-cell eQTL MR analysis (Childhood ADHD)
Exposure	Outcome	Method	Q	Q_df	Q_pval	Cell type
SNORC	Childhood ADHD	MR Egger	0.00601651	1	0.938173	Ast
SNORC	Childhood ADHD	Inverse variance weighted	1.80354	2	0.405851	Ast
KIAA1614	Childhood ADHD	Inverse variance weighted	1.63332	1	0.201244	Exc
CARF	Childhood ADHD	Inverse variance weighted	0.255052	1	0.61354	Exc
HTR3B	Childhood ADHD	MR Egger	1.8015	2	0.406264	Exc
HTR3B	Childhood ADHD	Inverse variance weighted	1.82262	3	0.610026	Exc
ICA1L	Childhood ADHD	Inverse variance weighted	0.798253	1	0.371616	Exc
SLC9B1	Childhood ADHD	Inverse variance weighted	2.20231	1	0.137805	Exc
MED30	Childhood ADHD	MR Egger	0.450884	2	0.798163	Exc
MED30	Childhood ADHD	Inverse variance weighted	0.584061	3	0.900071	Exc
CCDC171	Childhood ADHD	Inverse variance weighted	0.165045	1	0.684554	Exc
XKR6	Childhood ADHD	MR Egger	9.56986	12	0.653639	Exc
XKR6	Childhood ADHD	Inverse variance weighted	9.59954	13	0.726307	Exc
FAM222B	Childhood ADHD	Inverse variance weighted	0.336859	1	0.561648	Exc
PEAK1	Childhood ADHD	MR Egger	0.0588994	1	0.808244	Exc
PEAK1	Childhood ADHD	Inverse variance weighted	0.0739311	2	0.963709	Exc
YJEFN3	Childhood ADHD	Inverse variance weighted	0.309983	1	0.57769	Exc
KIZ	Childhood ADHD	Inverse variance weighted	5.29431	1	0.0213952	Inh
PACRG	Childhood ADHD	Inverse variance weighted	5.24551	1	0.0220034	Inh
CCDC32	Childhood ADHD	MR Egger	1.22844	2	0.541063	Inh
CCDC32	Childhood ADHD	Inverse variance weighted	1.41178	3	0.702775	Inh
TTC21A	Childhood ADHD	Inverse variance weighted	0.0130531	1	0.909039	Inh
DLGAP2	Childhood ADHD	Inverse variance weighted	0.992681	1	0.319088	Inh
ARHGEF7	Childhood ADHD	MR Egger	0.256167	3	0.96805	Oli
ARHGEF7	Childhood ADHD	Inverse variance weighted	2.13338	4	0.711242	Oli
TLR4	Childhood ADHD	MR Egger	4.23814	3	0.236871	Oli
TLR4	Childhood ADHD	Inverse variance weighted	5.28316	4	0.259458	Oli
ASTN2	Childhood ADHD	MR Egger	0.0863711	1	0.768842	Oli
ASTN2	Childhood ADHD	Inverse variance weighted	4.08651	2	0.129606	Oli
MSRA	Childhood ADHD	MR Egger	4.86187	5	0.432969	Oli
MSRA	Childhood ADHD	Inverse variance weighted	6.05728	6	0.416804	Oli
SNORC	Childhood ADHD	Inverse variance weighted	1.78235	1	0.181861	Oli
DHCR7	Childhood ADHD	MR Egger	0.225828	1	0.634634	OPC
DHCR7	Childhood ADHD	Inverse variance weighted	0.394187	2	0.821114	OPC
Supplementary Table 6C. Results of horizontal pleiotropy test of single-cell eQTL MR analysis (Childhood ADHD)
Exposure	Outcome	Egger_intercept	SE	P value	Cell type
SNORC	Childhood ADHD	0.0454749	0.0339184	0.407979	Ast
HTR3B	Childhood ADHD	-0.00305141	0.0210002	0.897793	Exc
MED30	Childhood ADHD	-0.00628708	0.017228	0.750137	Exc
XKR6	Childhood ADHD	0.00337588	0.0195959	0.866093	Exc
PEAK1	Childhood ADHD	-0.00294972	0.0240589	0.922336	Exc
CCDC32	Childhood ADHD	-0.0103079	0.0240732	0.710216	Inh
ARHGEF7	Childhood ADHD	0.0398515	0.0290863	0.264181	Oli
TLR4	Childhood ADHD	-0.0138234	0.0160725	0.452994	Oli
ASTN2	Childhood ADHD	-0.0870444	0.0435214	0.295163	Oli
MSRA	Childhood ADHD	0.0227298	0.0207892	0.324096	Oli
DHCR7	Childhood ADHD	0.0604424	0.147307	0.752121	OPC

## Sheet: Supplementary Table 7
Supplementary Table 7A. Results of single-cell eQTL MR analysis for causal effects of genes on late-diagnosed ADHD
Exposure	Outcome	Method	nSNP	beta	SE	P value	Cell type
SNORC	Late-diagnosed ADHD	MR Egger	3	-0.0658737	0.0697362	0.518127	Ast
SNORC	Late-diagnosed ADHD	Weighted median	3	-0.0863778	0.0219467	8.29233e-05	Ast
SNORC	Late-diagnosed ADHD	Inverse variance weighted (fixed effects)	3	-0.0881838	0.0207211	2.08353e-05	Ast
VIM	Late-diagnosed ADHD	Wald ratio	1	0.24384	0.07612	0.00135833	Ast
CARF	Late-diagnosed ADHD	Inverse variance weighted (fixed effects)	2	0.20806	0.0660858	0.00164204	Exc
CCDC171	Late-diagnosed ADHD	Inverse variance weighted (fixed effects)	2	-0.110618	0.0400596	0.00575641	Exc
FAM222B	Late-diagnosed ADHD	Inverse variance weighted (fixed effects)	2	-0.0988133	0.0791182	0.21169	Exc
GMPPB	Late-diagnosed ADHD	Wald ratio	1	0.335869	0.0897683	0.000182921	Exc
HTR3B	Late-diagnosed ADHD	MR Egger	4	0.245296	0.0906513	0.113741	Exc
HTR3B	Late-diagnosed ADHD	Weighted median	4	0.166397	0.0462956	0.00032536	Exc
HTR3B	Late-diagnosed ADHD	Inverse variance weighted (fixed effects)	4	0.175452	0.0377109	3.27829e-06	Exc
ICA1L	Late-diagnosed ADHD	Inverse variance weighted (fixed effects)	2	0.104544	0.037533	0.00534627	Exc
KIAA1614	Late-diagnosed ADHD	Inverse variance weighted (fixed effects)	2	0.133987	0.0493309	0.00660588	Exc
MAU2	Late-diagnosed ADHD	Wald ratio	1	-0.299532	0.113509	0.00831888	Exc
MED30	Late-diagnosed ADHD	MR Egger	4	-0.0468661	0.0665306	0.554143	Exc
MED30	Late-diagnosed ADHD	Weighted median	4	-0.0648244	0.0363642	0.0746448	Exc
MED30	Late-diagnosed ADHD	Inverse variance weighted (fixed effects)	4	-0.0794667	0.0324685	0.0143851	Exc
PEAK1	Late-diagnosed ADHD	MR Egger	3	0.240016	0.108197	0.269616	Exc
PEAK1	Late-diagnosed ADHD	Weighted median	3	0.0734768	0.041801	0.0787854	Exc
PEAK1	Late-diagnosed ADHD	Inverse variance weighted (fixed effects)	3	0.0492194	0.0386401	0.202737	Exc
SEC61B	Late-diagnosed ADHD	Wald ratio	1	-0.184652	0.077458	0.0171302	Exc
SLC9B1	Late-diagnosed ADHD	Inverse variance weighted (fixed effects)	2	0.16848	0.0430325	9.03405e-05	Exc
TRAF3	Late-diagnosed ADHD	Wald ratio	1	0.153587	0.0764134	0.0444371	Exc
XKR6	Late-diagnosed ADHD	MR Egger	14	0.0319425	0.131527	0.812217	Exc
XKR6	Late-diagnosed ADHD	Weighted median	14	0.102418	0.0419959	0.0147382	Exc
XKR6	Late-diagnosed ADHD	Inverse variance weighted (fixed effects)	14	0.0963735	0.0317088	0.00237104	Exc
YJEFN3	Late-diagnosed ADHD	Inverse variance weighted (fixed effects)	2	-0.19651	0.0808347	0.0150568	Exc
CARF	Late-diagnosed ADHD	Wald ratio	1	0.185631	0.0675971	0.0060301	Inh
CCDC32	Late-diagnosed ADHD	MR Egger	4	-0.00286931	0.0458443	0.955787	Inh
CCDC32	Late-diagnosed ADHD	Weighted median	4	-0.0358952	0.0176371	0.0418293	Inh
CCDC32	Late-diagnosed ADHD	Inverse variance weighted (fixed effects)	4	-0.0415382	0.0161852	0.0102751	Inh
DLGAP2	Late-diagnosed ADHD	Inverse variance weighted (fixed effects)	2	-0.127986	0.0716134	0.0739079	Inh
HYI	Late-diagnosed ADHD	Wald ratio	1	0.106994	0.0539607	0.0473874	Inh
KIZ	Late-diagnosed ADHD	Inverse variance weighted (fixed effects)	2	0.0176083	0.0570359	0.757531	Inh
PACRG	Late-diagnosed ADHD	Inverse variance weighted (fixed effects)	2	-0.12959	0.046864	0.00568828	Inh
SEC61B	Late-diagnosed ADHD	Wald ratio	1	-0.182033	0.0763593	0.0171302	Inh
TTC21A	Late-diagnosed ADHD	Inverse variance weighted (fixed effects)	2	-0.137613	0.0510239	0.0069961	Inh
BIN2	Late-diagnosed ADHD	Wald ratio	1	-0.067907	0.085	0.424345	Mic
ARHGEF7	Late-diagnosed ADHD	MR Egger	5	0.0713434	0.0933968	0.500524	Oli
ARHGEF7	Late-diagnosed ADHD	Weighted median	5	0.074151	0.0304469	0.0148745	Oli
ARHGEF7	Late-diagnosed ADHD	Inverse variance weighted (fixed effects)	5	0.0780203	0.0265212	0.00326304	Oli
ASTN2	Late-diagnosed ADHD	MR Egger	3	0.144906	0.172941	0.556008	Oli
ASTN2	Late-diagnosed ADHD	Weighted median	3	-0.146534	0.047177	0.00189601	Oli
ASTN2	Late-diagnosed ADHD	Inverse variance weighted (fixed effects)	3	-0.178324	0.0375652	2.06401e-06	Oli
CALN1	Late-diagnosed ADHD	Wald ratio	1	-0.0558598	0.026336	0.033918	Oli
ELOVL1	Late-diagnosed ADHD	Wald ratio	1	0.217771	0.115482	0.0593274	Oli
FOXP1	Late-diagnosed ADHD	Wald ratio	1	-0.0620175	0.0832895	0.456512	Oli
MSRA	Late-diagnosed ADHD	MR Egger	7	-0.0146643	0.0527309	0.792072	Oli
MSRA	Late-diagnosed ADHD	Weighted median	7	0.0353761	0.0206563	0.0867851	Oli
MSRA	Late-diagnosed ADHD	Inverse variance weighted (fixed effects)	7	0.045506	0.0165168	0.00586673	Oli
RBM6	Late-diagnosed ADHD	Wald ratio	1	-0.405909	0.0767355	1.22507e-07	Oli
SNORC	Late-diagnosed ADHD	Inverse variance weighted (fixed effects)	2	-0.0846181	0.0221768	0.000135847	Oli
TLR4	Late-diagnosed ADHD	MR Egger	5	-0.00962309	0.0282687	0.755987	Oli
TLR4	Late-diagnosed ADHD	Weighted median	5	-0.0593521	0.0173359	0.000617878	Oli
TLR4	Late-diagnosed ADHD	Inverse variance weighted (multiplicative random effects)	5	-0.072764	0.0243687	0.00282685	Oli
DHCR7	Late-diagnosed ADHD	MR Egger	3	0.313622	0.220347	0.389905	OPC
DHCR7	Late-diagnosed ADHD	Weighted median	3	-0.0320552	0.0195681	0.101393	OPC
DHCR7	Late-diagnosed ADHD	Inverse variance weighted (fixed effects)	3	-0.0428863	0.018105	0.017848	OPC
ICA1L	Late-diagnosed ADHD	Wald ratio	1	0.161056	0.0600647	0.00733197	OPC
LSM6	Late-diagnosed ADHD	Wald ratio	1	0.102678	0.0552991	0.0633432	OPC
RMI1	Late-diagnosed ADHD	Wald ratio	1	0.119494	0.0597024	0.045339	OPC
Supplementary Table 7B. Results of heterogeneity test of single-cell eQTL MR analysis (Late-diagnosed ADHD)
Exposure	Outcome	Method	Q	Q_df	Q_pval	Cell type
SNORC	Late-diagnosed ADHD	MR Egger	0.0726019	1	0.787585	Ast
SNORC	Late-diagnosed ADHD	Inverse variance weighted	0.184863	2	0.911712	Ast
KIAA1614	Late-diagnosed ADHD	Inverse variance weighted	0.64645	1	0.421385	Exc
CARF	Late-diagnosed ADHD	Inverse variance weighted	0.0035619	1	0.952409	Exc
HTR3B	Late-diagnosed ADHD	MR Egger	0.381411	2	0.826376	Exc
HTR3B	Late-diagnosed ADHD	Inverse variance weighted	1.09926	3	0.777252	Exc
ICA1L	Late-diagnosed ADHD	Inverse variance weighted	0.0428672	1	0.835976	Exc
SLC9B1	Late-diagnosed ADHD	Inverse variance weighted	0.686798	1	0.407256	Exc
MED30	Late-diagnosed ADHD	MR Egger	1.56005	2	0.458394	Exc
MED30	Late-diagnosed ADHD	Inverse variance weighted	1.87523	3	0.598703	Exc
CCDC171	Late-diagnosed ADHD	Inverse variance weighted	0.12717	1	0.721385	Exc
XKR6	Late-diagnosed ADHD	MR Egger	5.528	12	0.937985	Exc
XKR6	Late-diagnosed ADHD	Inverse variance weighted	5.78278	13	0.953702	Exc
FAM222B	Late-diagnosed ADHD	Inverse variance weighted	0.539625	1	0.462588	Exc
PEAK1	Late-diagnosed ADHD	MR Egger	0.546973	1	0.459557	Exc
PEAK1	Late-diagnosed ADHD	Inverse variance weighted	4.1112	2	0.128016	Exc
YJEFN3	Late-diagnosed ADHD	Inverse variance weighted	0.00233959	1	0.961422	Exc
KIZ	Late-diagnosed ADHD	Inverse variance weighted	0.791585	1	0.373621	Inh
PACRG	Late-diagnosed ADHD	Inverse variance weighted	0.826043	1	0.363419	Inh
CCDC32	Late-diagnosed ADHD	MR Egger	0.398092	2	0.819512	Inh
CCDC32	Late-diagnosed ADHD	Inverse variance weighted	1.21086	3	0.750401	Inh
TTC21A	Late-diagnosed ADHD	Inverse variance weighted	0.125349	1	0.723304	Inh
DLGAP2	Late-diagnosed ADHD	Inverse variance weighted	0.0365201	1	0.848445	Inh
ARHGEF7	Late-diagnosed ADHD	MR Egger	1.76627	3	0.622301	Oli
ARHGEF7	Late-diagnosed ADHD	Inverse variance weighted	1.77183	4	0.777631	Oli
TLR4	Late-diagnosed ADHD	MR Egger	3.05236	3	0.383623	Oli
TLR4	Late-diagnosed ADHD	Inverse variance weighted	10.2523	4	0.0363858	Oli
ASTN2	Late-diagnosed ADHD	MR Egger	0.125668	1	0.722966	Oli
ASTN2	Late-diagnosed ADHD	Inverse variance weighted	3.79186	2	0.150179	Oli
MSRA	Late-diagnosed ADHD	MR Egger	4.42762	5	0.489626	Oli
MSRA	Late-diagnosed ADHD	Inverse variance weighted	5.87133	6	0.437757	Oli
SNORC	Late-diagnosed ADHD	Inverse variance weighted	0.00814348	1	0.928096	Oli
DHCR7	Late-diagnosed ADHD	MR Egger	0.106039	1	0.744699	OPC
DHCR7	Late-diagnosed ADHD	Inverse variance weighted	2.74156	2	0.253908	OPC
Supplementary Table 7C. Results of horizontal pleiotropy test of single-cell eQTL MR analysis (Late-diagnosed ADHD)
Exposure	Outcome	Egger_intercept	SE	P value	Cell type
SNORC	Late-diagnosed ADHD	-0.0147084	0.0438986	0.794182	Ast
HTR3B	Late-diagnosed ADHD	-0.023054	0.02721	0.486069	Exc
MED30	Late-diagnosed ADHD	-0.012656	0.0225435	0.631037	Exc
XKR6	Late-diagnosed ADHD	0.0129572	0.0256702	0.62287	Exc
PEAK1	Late-diagnosed ADHD	-0.0595598	0.0315479	0.310105	Exc
CCDC32	Late-diagnosed ADHD	-0.0285008	0.0316136	0.462454	Inh
ARHGEF7	Late-diagnosed ADHD	0.0028343	0.0380146	0.945259	Oli
TLR4	Late-diagnosed ADHD	-0.047563	0.0178798	0.0763286	Oli
ASTN2	Late-diagnosed ADHD	-0.108657	0.056748	0.306406	Oli
MSRA	Late-diagnosed ADHD	0.0327179	0.0272299	0.283342	Oli
DHCR7	Late-diagnosed ADHD	-0.319865	0.197031	0.351469	OPC

## Sheet: Supplementary Table 8
Supplementary Table 8A. Results of single-cell eQTL MR analysis for causal effects of genes on persistent ADHD
Exposure	Outcome	Method	nSNP	beta	SE	P value	Cell type
SNORC	Persistent ADHD	MR Egger	3	-0.158064	0.143621	0.469547	Ast
SNORC	Persistent ADHD	Weighted median	3	-0.119978	0.0459036	0.00895667	Ast
SNORC	Persistent ADHD	Inverse variance weighted (fixed effects)	3	-0.115845	0.042575	0.00650934	Ast
VIM	Persistent ADHD	Wald ratio	1	0.2912	0.15556	0.061214	Ast
CARF	Persistent ADHD	Inverse variance weighted (fixed effects)	2	0.234832	0.136947	0.0863878	Exc
CCDC171	Persistent ADHD	Inverse variance weighted (fixed effects)	2	-0.109664	0.0818487	0.180299	Exc
FAM222B	Persistent ADHD	Inverse variance weighted (fixed effects)	2	-0.424417	0.165471	0.0103202	Exc
GMPPB	Persistent ADHD	Wald ratio	1	0.559459	0.180849	0.00197804	Exc
HTR3B	Persistent ADHD	MR Egger	4	-0.199037	0.205067	0.434136	Exc
HTR3B	Persistent ADHD	Weighted median	4	0.110824	0.102927	0.281603	Exc
HTR3B	Persistent ADHD	Inverse variance weighted (fixed effects)	4	0.0896159	0.0793343	0.258645	Exc
ICA1L	Persistent ADHD	Inverse variance weighted (fixed effects)	2	0.154308	0.078035	0.0479945	Exc
KIAA1614	Persistent ADHD	Inverse variance weighted (fixed effects)	2	0.0502323	0.102199	0.623062	Exc
MAU2	Persistent ADHD	Wald ratio	1	-0.388421	0.232632	0.094982	Exc
MED30	Persistent ADHD	MR Egger	4	0.058273	0.136397	0.710811	Exc
MED30	Persistent ADHD	Weighted median	4	-0.122677	0.0712193	0.0849746	Exc
MED30	Persistent ADHD	Inverse variance weighted (fixed effects)	4	-0.154224	0.066447	0.0202868	Exc
PEAK1	Persistent ADHD	MR Egger	3	-0.0349366	0.220207	0.899833	Exc
PEAK1	Persistent ADHD	Weighted median	3	-0.0287282	0.0837882	0.731698	Exc
PEAK1	Persistent ADHD	Inverse variance weighted (fixed effects)	3	-0.0242402	0.0784472	0.757321	Exc
SEC61B	Persistent ADHD	Wald ratio	1	-0.292086	0.15753	0.0637158	Exc
SLC9B1	Persistent ADHD	Inverse variance weighted (fixed effects)	2	0.0667658	0.0873919	0.444878	Exc
TRAF3	Persistent ADHD	Wald ratio	1	0.215167	0.15538	0.166119	Exc
XKR6	Persistent ADHD	MR Egger	14	0.0624477	0.273748	0.823393	Exc
XKR6	Persistent ADHD	Weighted median	14	0.191716	0.0913213	0.035785	Exc
XKR6	Persistent ADHD	Inverse variance weighted (fixed effects)	14	0.172767	0.0653515	0.0082015	Exc
YJEFN3	Persistent ADHD	Inverse variance weighted (fixed effects)	2	-0.291456	0.167534	0.0819155	Exc
CARF	Persistent ADHD	Wald ratio	1	0.257282	0.140728	0.067517	Inh
CCDC32	Persistent ADHD	MR Egger	4	0.0671377	0.128836	0.654245	Inh
CCDC32	Persistent ADHD	Weighted median	4	0.00374957	0.0355565	0.916016	Inh
CCDC32	Persistent ADHD	Inverse variance weighted (fixed effects)	4	-0.0224693	0.0333279	0.500191	Inh
DLGAP2	Persistent ADHD	Inverse variance weighted (fixed effects)	2	-0.382995	0.145961	0.00869147	Inh
HYI	Persistent ADHD	Wald ratio	1	0.0857303	0.110056	0.435998	Inh
KIZ	Persistent ADHD	Inverse variance weighted (fixed effects)	2	-0.0677811	0.118688	0.567942	Inh
PACRG	Persistent ADHD	Inverse variance weighted (fixed effects)	2	-0.113411	0.0956586	0.235787	Inh
SEC61B	Persistent ADHD	Wald ratio	1	-0.287943	0.155296	0.0637158	Inh
TTC21A	Persistent ADHD	Inverse variance weighted (fixed effects)	2	-0.117938	0.102942	0.251933	Inh
BIN2	Persistent ADHD	Wald ratio	1	-0.169099	0.176628	0.338379	Mic
ARHGEF7	Persistent ADHD	MR Egger	5	0.120012	0.192938	0.577998	Oli
ARHGEF7	Persistent ADHD	Weighted median	5	0.209564	0.061937	0.000715674	Oli
ARHGEF7	Persistent ADHD	Inverse variance weighted (fixed effects)	5	0.205089	0.0547481	0.000179643	Oli
ASTN2	Persistent ADHD	MR Egger	3	-0.129872	0.356147	0.77739	Oli
ASTN2	Persistent ADHD	Weighted median	3	-0.0824228	0.0854372	0.334686	Oli
ASTN2	Persistent ADHD	Inverse variance weighted (fixed effects)	3	-0.07803	0.0772121	0.312212	Oli
CALN1	Persistent ADHD	Wald ratio	1	-0.114114	0.0536905	0.0335532	Oli
ELOVL1	Persistent ADHD	Wald ratio	1	0.034988	0.235783	0.882035	Oli
FOXP1	Persistent ADHD	Wald ratio	1	-0.0660526	0.170614	0.698648	Oli
MSRA	Persistent ADHD	MR Egger	7	0.0715684	0.108167	0.537467	Oli
MSRA	Persistent ADHD	Weighted median	7	0.0330038	0.0427091	0.439665	Oli
MSRA	Persistent ADHD	Inverse variance weighted (fixed effects)	7	0.0390124	0.0338252	0.248764	Oli
RBM6	Persistent ADHD	Wald ratio	1	-0.171694	0.156612	0.272945	Oli
SNORC	Persistent ADHD	Inverse variance weighted (fixed effects)	2	-0.100982	0.0457013	0.0271324	Oli
TLR4	Persistent ADHD	MR Egger	5	-0.0812244	0.0579726	0.255717	Oli
TLR4	Persistent ADHD	Weighted median	5	-0.0677992	0.0355626	0.0565882	Oli
TLR4	Persistent ADHD	Inverse variance weighted (fixed effects)	5	-0.0585675	0.031407	0.0622107	Oli
DHCR7	Persistent ADHD	MR Egger	3	0.169842	0.461503	0.775505	OPC
DHCR7	Persistent ADHD	Weighted median	3	-0.0854675	0.0388547	0.0278302	OPC
DHCR7	Persistent ADHD	Inverse variance weighted (fixed effects)	3	-0.0879968	0.037565	0.0191539	OPC
ICA1L	Persistent ADHD	Wald ratio	1	0.230819	0.125108	0.0650432	OPC
LSM6	Persistent ADHD	Wald ratio	1	0.223191	0.112536	0.0473349	OPC
RMI1	Persistent ADHD	Wald ratio	1	0.187768	0.122768	0.126152	OPC
Supplementary Table 8B. Results of heterogeneity test of single-cell eQTL MR analysis (Persistent ADHD)
Exposure	Outcome	Method	Q	Q_df	Q_pval	Cell type
SNORC	Persistent ADHD	MR Egger	0.560779	1	0.453946	Ast
SNORC	Persistent ADHD	Inverse variance weighted	0.655517	2	0.720537	Ast
KIAA1614	Persistent ADHD	Inverse variance weighted	3.06473	1	0.0800082	Exc
CARF	Persistent ADHD	Inverse variance weighted	0.608262	1	0.435443	Exc
HTR3B	Persistent ADHD	MR Egger	2.21323	2	0.330677	Exc
HTR3B	Persistent ADHD	Inverse variance weighted	4.84103	3	0.183815	Exc
ICA1L	Persistent ADHD	Inverse variance weighted	0.00369462	1	0.951532	Exc
SLC9B1	Persistent ADHD	Inverse variance weighted	1.15543	1	0.282415	Exc
MED30	Persistent ADHD	MR Egger	0.845595	2	0.655211	Exc
MED30	Persistent ADHD	Inverse variance weighted	4.02796	3	0.258461	Exc
CCDC171	Persistent ADHD	Inverse variance weighted	0.0615323	1	0.80409	Exc
XKR6	Persistent ADHD	MR Egger	12.3422	12	0.418604	Exc
XKR6	Persistent ADHD	Inverse variance weighted	12.5196	13	0.485563	Exc
FAM222B	Persistent ADHD	Inverse variance weighted	2.63162	1	0.104755	Exc
PEAK1	Persistent ADHD	MR Egger	0.290805	1	0.589705	Exc
PEAK1	Persistent ADHD	Inverse variance weighted	0.293508	2	0.863507	Exc
YJEFN3	Persistent ADHD	Inverse variance weighted	3.64133	1	0.0563618	Exc
KIZ	Persistent ADHD	Inverse variance weighted	0.0248058	1	0.874852	Inh
PACRG	Persistent ADHD	Inverse variance weighted	1.08037	1	0.298614	Inh
CCDC32	Persistent ADHD	MR Egger	3.76688	2	0.152066	Inh
CCDC32	Persistent ADHD	Inverse variance weighted	4.80937	3	0.1863	Inh
TTC21A	Persistent ADHD	Inverse variance weighted	1.17809	1	0.277746	Inh
DLGAP2	Persistent ADHD	Inverse variance weighted	1.34404	1	0.246323	Inh
ARHGEF7	Persistent ADHD	MR Egger	0.852317	3	0.836917	Oli
ARHGEF7	Persistent ADHD	Inverse variance weighted	1.06379	4	0.899974	Oli
TLR4	Persistent ADHD	MR Egger	0.507022	3	0.917346	Oli
TLR4	Persistent ADHD	Inverse variance weighted	0.723215	4	0.948435	Oli
ASTN2	Persistent ADHD	MR Egger	0.000878242	1	0.976358	Oli
ASTN2	Persistent ADHD	Inverse variance weighted	0.0231124	2	0.98851	Oli
MSRA	Persistent ADHD	MR Egger	4.02833	5	0.545344	Oli
MSRA	Persistent ADHD	Inverse variance weighted	4.12874	6	0.659259	Oli
SNORC	Persistent ADHD	Inverse variance weighted	0.570749	1	0.449961	Oli
DHCR7	Persistent ADHD	MR Egger	0.556282	1	0.455762	OPC
DHCR7	Persistent ADHD	Inverse variance weighted	0.870503	2	0.647102	OPC
Supplementary Table 8C. Results of horizontal pleiotropy test of single-cell eQTL MR analysis (Persistent ADHD)
Exposure	Outcome	Egger_intercept	SE	P value	Cell type
SNORC	Persistent ADHD	0.0278242	0.0903982	0.80991	Ast
HTR3B	Persistent ADHD	0.0927873	0.060213	0.263238	Exc
MED30	Persistent ADHD	-0.082285	0.046126	0.21637	Exc
XKR6	Persistent ADHD	0.0222313	0.053524	0.685214	Exc
PEAK1	Persistent ADHD	0.00335124	0.0644661	0.966935	Exc
CCDC32	Persistent ADHD	-0.0661787	0.0889526	0.534423	Inh
ARHGEF7	Persistent ADHD	0.0360456	0.0783838	0.676896	Oli
TLR4	Persistent ADHD	0.0169629	0.0364821	0.673625	Oli
ASTN2	Persistent ADHD	0.017444	0.116986	0.905767	Oli
MSRA	Persistent ADHD	-0.0176952	0.0558436	0.764146	Oli
DHCR7	Persistent ADHD	-0.231252	0.412543	0.674745	OPC

## Sheet: Supplementary Table 9
Supplementary Table 9A. Results of MR analysis for causal effects of brain CTPs on ADHD outcomes
Exposure	Outcome	Method	nSNP	beta	SE	P value
Ast	ADHD	MR Egger	12	0.0286552	0.0722287	0.699902
Ast	ADHD	Weighted median	12	0.0124596	0.0256574	0.62724
Ast	ADHD	Inverse variance weighted (fixed effects)	12	-0.00915701	0.0186008	0.622514
Exc	ADHD	Wald ratio	1	0.134607	0.0693792	0.0523597
Inh	ADHD	MR Egger	8	-0.0352537	0.155728	0.828421
Inh	ADHD	Weighted median	8	0.00699551	0.0357365	0.844804
Inh	ADHD	Inverse variance weighted (fixed effects)	8	-0.000588113	0.0265073	0.982299
Mic	ADHD	MR Egger	10	0.106078	0.159898	0.525718
Mic	ADHD	Weighted median	10	0.00527102	0.0360576	0.883777
Mic	ADHD	Inverse variance weighted (multiplicative random effects)	10	-0.0135026	0.0352061	0.701326
Oli	ADHD	MR Egger	6	0.0200914	0.223486	0.932688
Oli	ADHD	Weighted median	6	-0.0116968	0.0298663	0.695324
Oli	ADHD	Inverse variance weighted (multiplicative random effects)	6	0.0178559	0.0339976	0.599436
OPC	ADHD	MR Egger	6	0.107458	0.106563	0.370309
OPC	ADHD	Weighted median	6	0.0293715	0.0311041	0.345018
OPC	ADHD	Inverse variance weighted (fixed effects)	6	0.0226824	0.0255425	0.374526
Ast	Childhood ADHD	MR Egger	9	0.0579698	0.132967	0.675987
Ast	Childhood ADHD	Weighted median	9	-0.0419189	0.0455009	0.356907
Ast	Childhood ADHD	Inverse variance weighted (fixed effects)	9	-0.0375771	0.0318559	0.238161
Exc	Childhood ADHD	Wald ratio	1	0.1771	0.107147	0.0983568
Inh	Childhood ADHD	MR Egger	5	-0.104645	0.267248	0.721535
Inh	Childhood ADHD	Weighted median	5	-0.0875036	0.0606687	0.149213
Inh	Childhood ADHD	Inverse variance weighted (fixed effects)	5	-0.106459	0.0489473	0.0296319
Mic	Childhood ADHD	MR Egger	6	0.21815	0.277772	0.476152
Mic	Childhood ADHD	Weighted median	6	0.0223823	0.0652051	0.731403
Mic	Childhood ADHD	Inverse variance weighted (fixed effects)	6	0.0396872	0.0482125	0.410409
Oli	Childhood ADHD	MR Egger	3	-0.195086	0.215683	0.531894
Oli	Childhood ADHD	Weighted median	3	0.118699	0.066554	0.0745043
Oli	Childhood ADHD	Inverse variance weighted (fixed effects)	3	0.101323	0.0497727	0.0417795
OPC	Childhood ADHD	MR Egger	4	0.415885	0.19811	0.170641
OPC	Childhood ADHD	Weighted median	4	0.0204707	0.0586276	0.726966
OPC	Childhood ADHD	Inverse variance weighted (fixed effects)	4	0.0206666	0.0468641	0.659219
Ast	Late-diagnosed ADHD	MR Egger	9	-0.052607	0.219528	0.817478
Ast	Late-diagnosed ADHD	Weighted median	9	0.0253302	0.0605384	0.675643
Ast	Late-diagnosed ADHD	Inverse variance weighted (multiplicative random effects)	9	-0.0156997	0.0681159	0.817715
Exc	Late-diagnosed ADHD	Wald ratio	1	0.0636933	0.138915	0.646589
Inh	Late-diagnosed ADHD	MR Egger	5	-0.17793	0.349317	0.645598
Inh	Late-diagnosed ADHD	Weighted median	5	-0.0943751	0.088198	0.284603
Inh	Late-diagnosed ADHD	Inverse variance weighted (fixed effects)	5	-0.113894	0.0638156	0.0743051
Mic	Late-diagnosed ADHD	MR Egger	6	0.214546	0.410423	0.62877
Mic	Late-diagnosed ADHD	Weighted median	6	-0.0741853	0.0840196	0.377262
Mic	Late-diagnosed ADHD	Inverse variance weighted (fixed effects)	6	-0.0293801	0.063319	0.642647
Oli	Late-diagnosed ADHD	MR Egger	3	-0.0355096	0.691772	0.96735
Oli	Late-diagnosed ADHD	Weighted median	3	-0.0546218	0.097729	0.576223
Oli	Late-diagnosed ADHD	Inverse variance weighted (multiplicative random effects)	3	-0.0353189	0.118333	0.765344
OPC	Late-diagnosed ADHD	MR Egger	4	-0.0340931	0.258107	0.907004
OPC	Late-diagnosed ADHD	Weighted median	4	0.0263253	0.0706049	0.709258
OPC	Late-diagnosed ADHD	Inverse variance weighted (fixed effects)	4	-0.00898585	0.0611885	0.883246
Ast	Persistent ADHD	MR Egger	9	0.527688	0.271386	0.0929277
Ast	Persistent ADHD	Weighted median	9	-0.0112359	0.120365	0.925626
Ast	Persistent ADHD	Inverse variance weighted (fixed effects)	9	-0.0088475	0.0866447	0.918667
Exc	Persistent ADHD	Wald ratio	1	0.147626	0.287741	0.607914
Inh	Persistent ADHD	MR Egger	5	0.915217	0.703542	0.284206
Inh	Persistent ADHD	Weighted median	5	0.112584	0.162861	0.489382
Inh	Persistent ADHD	Inverse variance weighted (fixed effects)	5	0.0868972	0.130074	0.504095
Mic	Persistent ADHD	MR Egger	6	-0.0624569	0.539445	0.913407
Mic	Persistent ADHD	Weighted median	6	-0.0537383	0.157349	0.732711
Mic	Persistent ADHD	Inverse variance weighted (fixed effects)	6	-0.00869505	0.128183	0.945918
Oli	Persistent ADHD	MR Egger	3	0.738159	0.539314	0.401696
Oli	Persistent ADHD	Weighted median	3	0.219175	0.171496	0.201242
Oli	Persistent ADHD	Inverse variance weighted (fixed effects)	3	0.258143	0.131214	0.0491438
OPC	Persistent ADHD	MR Egger	4	0.224225	0.527871	0.712337
OPC	Persistent ADHD	Weighted median	4	-0.135942	0.139274	0.329026
OPC	Persistent ADHD	Inverse variance weighted (fixed effects)	4	-0.1285	0.125812	0.30708
Supplementary Table 9B. Results of heterogeneity test of MR analysis (Brain CTPs on ADHD outcomes)
Exposure	Outcome	Method	Q	Q_df	Q_pval
Ast	ADHD	MR Egger	13.7664	10	0.183915
Ast	ADHD	Inverse variance weighted	14.1816	11	0.223107
Inh	ADHD	MR Egger	9.49123	6	0.147778
Inh	ADHD	Inverse variance weighted	9.57338	7	0.214066
Mic	ADHD	MR Egger	16.4322	8	0.0365958
Mic	ADHD	Inverse variance weighted	17.6425	9	0.0395557
Oli	ADHD	MR Egger	11.1352	4	0.0250861
Oli	ADHD	Inverse variance weighted	11.1355	5	0.0487594
OPC	ADHD	MR Egger	0.959443	4	0.915882
OPC	ADHD	Inverse variance weighted	1.63092	5	0.897485
Ast	Childhood ADHD	MR Egger	13.3153	7	0.0647877
Ast	Childhood ADHD	Inverse variance weighted	14.4179	8	0.071502
Inh	Childhood ADHD	MR Egger	0.787259	3	0.852512
Inh	Childhood ADHD	Inverse variance weighted	0.787306	4	0.940142
Mic	Childhood ADHD	MR Egger	7.40716	4	0.115873
Mic	Childhood ADHD	Inverse variance weighted	8.21671	5	0.14469
Oli	Childhood ADHD	MR Egger	1.10576	1	0.293006
Oli	Childhood ADHD	Inverse variance weighted	3.32482	2	0.189681
OPC	Childhood ADHD	MR Egger	0.657029	2	0.719992
OPC	Childhood ADHD	Inverse variance weighted	4.87274	3	0.181356
Ast	Late-diagnosed ADHD	MR Egger	21.227	7	0.00344838
Ast	Late-diagnosed ADHD	Inverse variance weighted	21.3232	8	0.00633666
Inh	Late-diagnosed ADHD	MR Egger	2.53129	3	0.469662
Inh	Late-diagnosed ADHD	Inverse variance weighted	2.56606	4	0.632847
Mic	Late-diagnosed ADHD	MR Egger	9.3091	4	0.0538212
Mic	Late-diagnosed ADHD	Inverse variance weighted	10.1794	5	0.0703098
Oli	Late-diagnosed ADHD	MR Egger	6.53317	1	0.0105881
Oli	Late-diagnosed ADHD	Inverse variance weighted	6.53317	2	0.0381365
OPC	Late-diagnosed ADHD	MR Egger	0.97368	2	0.614565
OPC	Late-diagnosed ADHD	Inverse variance weighted	0.983706	3	0.805195
Ast	Persistent ADHD	MR Egger	7.41717	7	0.386773
Ast	Persistent ADHD	Inverse variance weighted	12.0602	8	0.148538
Inh	Persistent ADHD	MR Egger	0.408588	3	0.938463
Inh	Persistent ADHD	Inverse variance weighted	1.84381	4	0.764457
Mic	Persistent ADHD	MR Egger	3.53885	4	0.471995
Mic	Persistent ADHD	Inverse variance weighted	3.54938	5	0.615929
Oli	Persistent ADHD	MR Egger	0.278547	1	0.597655
Oli	Persistent ADHD	Inverse variance weighted	1.12058	2	0.571044
OPC	Persistent ADHD	MR Egger	0.0662663	2	0.96741
OPC	Persistent ADHD	Inverse variance weighted	0.539653	3	0.910097
Supplementary Table 9C. Results of horizontal pleiotropy test of MR analysis (Brain CTPs on ADHD outcomes)
Exposure	Outcome	Egger_intercept	SE	P value
Ast	ADHD	-0.00877	0.0159694	0.594934
Inh	ADHD	0.0065758	0.0288555	0.827301
Mic	ADHD	-0.0180293	0.0234876	0.46477
Oli	ADHD	-0.000472083	0.0465081	0.992387
OPC	ADHD	-0.0179754	0.0219364	0.458553
Ast	Childhood ADHD	-0.0221516	0.0290957	0.471321
Inh	Childhood ADHD	-0.000350649	0.050781	0.994924
Mic	Childhood ADHD	-0.0293788	0.0444334	0.544634
Oli	Childhood ADHD	0.0675228	0.0476645	0.391315
OPC	Childhood ADHD	-0.0776652	0.037826	0.17645
Ast	Late-diagnosed ADHD	0.00856935	0.0480988	0.863643
Inh	Late-diagnosed ADHD	0.0123866	0.0664316	0.863982
Mic	Late-diagnosed ADHD	-0.0400638	0.0655165	0.573911
Oli	Late-diagnosed ADHD	4.33428e-05	0.152535	0.999819
OPC	Late-diagnosed ADHD	0.00494124	0.0493487	0.929375
Ast	Persistent ADHD	-0.123599	0.0590452	0.0746058
Inh	Persistent ADHD	-0.16072	0.134156	0.316931
Mic	Persistent ADHD	0.00888144	0.0865638	0.923218
Oli	Persistent ADHD	-0.110203	0.120096	0.527331
OPC	Persistent ADHD	-0.0695521	0.101089	0.562516

## Sheet: Supplementary Table 10
Supplementary Table 10. Wilcoxon Rank Sum test for gene expression in different brain cell types (FDR < 0.05, Log2FC > 1)
Gene	Cell ype	P value	Log2FC	FDR
DHCR7	Ast	1.0423e-07	1.86153	2.34518e-07
LMO3	Ast	2.45945e-53	2.27337	4.51923e-52
RPS26	Ast	3.29178e-07	1.33713	7.15111e-07
SEC61B	Ast	1.52695e-09	1.29704	3.98452e-09
VIM	Ast	6.93689e-48	1.6496	8.99756e-47
WDR12	Ast	4.82446e-05	1.37254	8.57899e-05
LMO3	End	9.34964e-08	1.38599	2.13637e-07
RPS26	End	1.39293e-08	1.25109	3.35674e-08
VIM	End	4.38843e-36	2.72929	3.72172e-35
ARHGEF7	Exc	2.34574e-193	1.40139	3.44823e-191
PEAK1	Exc	1.03566e-285	1.87348	4.56725e-283
PNPLA2	Exc	2.96205e-13	1.02571	9.82153e-13
TRAF3	Exc	5.39344e-235	1.47843	1.18925e-232
DHCR7	Fetal.Ast	5.33788e-06	1.51184	1.05089e-05
LMO3	Fetal.Ast	1.61737e-16	1.29803	6.66598e-16
RMI1	Fetal.Ast	0.00036821	1.83322	0.00060141
RPS26	Fetal.Ast	1.62377e-22	2.1669	8.7327e-22
SEC61B	Fetal.Ast	4.69754e-15	1.36185	1.86632e-14
VIM	Fetal.Ast	3.25397e-19	2.04019	1.55978e-18
GMPPB	Fetal.End	0.00245307	1.61754	0.00366714
LMO3	Fetal.End	2.48155e-14	2.07446	9.27426e-14
RPS26	Fetal.End	9.21799e-15	1.31927	3.59746e-14
VIM	Fetal.End	4.25868e-20	1.71135	2.13418e-19
BInh2	Fetal.Exc	1.52499e-10	3.50054	4.31104e-10
LMO3	Fetal.Exc	1.92409e-31	1.82605	1.41421e-30
LSM6	Fetal.Exc	0.000168996	1.23051	0.00028775
RMI1	Fetal.Exc	0.00203863	1.1872	0.00308948
RPS26	Fetal.Exc	1.0279e-52	2.0389	1.81321e-51
SEC61B	Fetal.Exc	5.8574e-24	2.64708	3.58766e-23
VIM	Fetal.Exc	3.31444e-51	1.97003	5.6218e-50
DHCR7	Fetal.Inh	0.0233054	1.15332	0.0307715
LMO3	Fetal.Inh	1.02739e-14	1.51596	3.93982e-14
LSM6	Fetal.Inh	2.82276e-05	2.32458	5.20853e-05
RPS26	Fetal.Inh	1.05904e-17	1.5857	4.76566e-17
SEC61B	Fetal.Inh	4.83001e-07	1.36063	1.034e-06
VIM	Fetal.Inh	7.92686e-24	1.97728	4.72398e-23
WDR12	Fetal.Inh	0.00536243	1.3952	0.00775355
DHCR7	Fetal.IPC	1.13186e-12	1.94585	3.61299e-12
GMPPB	Fetal.IPC	1.71549e-18	1.49019	8.04819e-18
LMO3	Fetal.IPC	1.79597e-40	1.00846	1.88577e-39
LSM6	Fetal.IPC	4.77683e-19	1.22454	2.26514e-18
RPS26	Fetal.IPC	1.52113e-106	2.24383	9.58312e-105
SEC61B	Fetal.IPC	6.17364e-32	1.36545	4.6941e-31
VIM	Fetal.IPC	3.8507e-97	2.40269	1.69816e-95
DHCR7	Fetal.Mic	0.0021723	1.23209	0.00328077
LMO3	Fetal.Mic	2.64487e-08	1.34528	6.20419e-08
RPS26	Fetal.Mic	4.55416e-05	1.25945	8.16417e-05
SEC61B	Fetal.Mic	3.7124e-05	1.43151	6.76516e-05
VIM	Fetal.Mic	2.45648e-07	1.82611	5.38959e-07
LSM6	Fetal.NEP	0.000731546	1.3147	0.00117741
RPS26	Fetal.NEP	2.55163e-23	2.37138	1.44265e-22
SEC61B	Fetal.NEP	0.026521	1.4933	0.0347055
VIM	Fetal.NEP	3.43892e-64	2.81201	1.01104e-62
RPS26	Fetal.Oli	2.43164e-07	1.83447	5.36177e-07
SEC61B	Fetal.Oli	6.84545e-07	1.98712	1.44442e-06
VIM	Fetal.Oli	7.18386e-14	3.00776	2.45588e-13
LMO3	Fetal.OPC	3.72102e-10	2.26875	1.01924e-09
RPS26	Fetal.OPC	3.97455e-14	2.08616	1.4367e-13
SEC61B	Fetal.OPC	1.17806e-06	1.46485	2.4052e-06
VIM	Fetal.OPC	9.0763e-16	1.67924	3.67215e-15
LMO3	Fetal.Per	1.48956e-06	2.57892	3.01328e-06
RPS26	Fetal.Per	2.14717e-09	1.68173	5.47343e-09
SEC61B	Fetal.Per	0.00369618	1.4735	0.00543339
VIM	Fetal.Per	4.43827e-17	1.67819	1.9189e-16
LMO3	Fetal.quiescent	1.03188e-25	4.10081	6.69204e-25
RMI1	Fetal.quiescent	1.11659e-08	1.50709	2.70557e-08
SEC61B	Fetal.quiescent	1.52413e-17	2.38964	6.78932e-17
SEC61B	Fetal.replicating	1.16243e-06	1.86812	2.38434e-06
VIM	Fetal.replicating	9.48912e-14	2.15933	3.19443e-13
LMO3	Fetal.Trans	5.17007e-14	1.36999	1.82112e-13
RPS26	Fetal.Trans	1.73944e-93	3.34318	6.97355e-92
SEC61B	Fetal.Trans	9.95857e-15	1.95022	3.85239e-14
VIM	Fetal.Trans	1.43192e-102	2.80748	7.89347e-101
WDR12	Fetal.Trans	1.7149e-09	1.4581	4.44864e-09
WDR12	Fetal.Trans	1.7149e-09	1.4581	4.44864e-09
SLC9B1	Inh	2.94333e-37	1.16732	2.76172e-36
RMI1	Neurons	0.0237942	1.8156	0.0313231
SEC61B	Neurons	1.81786e-17	1.43241	8.01677e-17
SNRK	Neurons	0.00319133	1.58114	0.00470694
DHCR7	Oli	0.011267	2.72834	0.0154308
SEC61B	Oli	1.09555e-06	1.74415	2.25766e-06
BInh2	OPC	0.000193556	4.65524	0.000325795
LMO3	OPC	1.40383e-10	2.11226	3.99411e-10
RPS26	OPC	4.26705e-07	1.48379	9.22437e-07
SEC61B	OPC	5.15423e-07	1.16616	1.09808e-06
VIM	OPC	1.69759e-07	1.06009	3.762e-07

[truncated: 1 more sheets: Supplementary Table 11]
